# Supplementary material for: Copper Quantum Dot/Polyacrylamide Composite Nanospheres: Spreading on Quartz Flake Surfaces and Displacing Crude Oil in Microchannel Chips
Source: Polymers (Basel). 2024 Apr 12;16(8):1085. doi: 10.3390/polym16081085 (PMC11053435; doi:10.3390/polym16081085)
Supplement: Supplementary file 1 [file polymers-16-01085-s001.zip]

Archive with 1 entries (1 files):
- polymers-2942661-supplementary.pdf
